# Supplementary material for: Broussonetia papyrifera Polysaccharide Alleviated Acetaminophen-Induced Liver Injury by Regulating the Intestinal Flora
Source: Nutrients. 2022 Jun 25;14(13):2636. doi: 10.3390/nu14132636 (PMC9268590; doi:10.3390/nu14132636)
Supplement: Supplementary file 1 [file nutrients-14-02636-s001.zip]

Archive with 1 entries (1 files):
- nutrients-1763147-supplementary.pdf
